# Supplementary material for: Talaromyces santanderensis: A New Cadmium-Tolerant Fungus from Cacao Soils in Colombia
Source: J Fungi (Basel). 2022 Oct 1;8(10):1042. doi: 10.3390/jof8101042 (PMC9605138; doi:10.3390/jof8101042)
Supplement: Supplementary file 1 [file jof-08-01042-s001.zip › Table S1.xlsx]

## Sheet: Hoja1
Parameter	Value	Unit	Suitable range	Interpretation
pH	6.8
Organic material	5.31	%
Nitrogen (N)	0.27	%	0.19-0.35	Medium
Phosphorus( P)	51.34	mg/kg	15-30	High
Potassium (K)	0.12	meq/100g	0.20-0.50	Low
Magnesium (Mg)	2.27	meq/100g	1.50-3.0	Medium
Calcium (Ca)	22.30	meq/100g	3.0-60	High
Sodium(Na)	0.16	meq/100g	0.10-0.50	Low
Sulfur(S)	10.82	mg/kg	10-15	Low
Iron(Fe)	72.13	mg/kg	25-50	High
Boron(B)	0.15	mg/kg	0.40-0.80	Low
Copper(Cu)	2.50	mg/kg	1.50-3.0	Medium
Manganese(Mn)	1.25	mg/kg	5.0-25	Low
Zinc(Zn)	19.55	mg/kg	2.0-3.5	High
Cadmium (Cd)	18.83	mg/kg	-	High
Cationic ratios
Ca/Mg	9.82		3.0-6.0	High
Ca/K	181.30		15-30	High
Mg/K	18.46		10-15	High
(Ca+Mg)/K	199.76		20-40	High
% Na -saturation	0.64		5-15	Low
% K -saturation	0.49		2-3	Low
% Ca -saturation	89.74		50-70	High
% Mg -saturation	9.13		10-20	Low
% saturation of bases	100.01		35-50	High
%aluminum saturation	-		10-50	-
Analytical Methods
11. interchangeable aluminum expressed in terms of acidity (acid-base titration, Yuan method-KCL), 2. PH (Potentiometric), 3. Sulfur (Turbidimetric, Ca monobasic phosphate extraction 0,008 M), 4. Boron (Colorimetric), 5. Bases of change (atomic absorption), 6. Cation exchange capacity (ammonium acetate extraction), 7. Electric conductivity (electrometric saturation extract), 8. Available phosphor…
