# Supplementary material for: Talaromyces santanderensis: A New Cadmium-Tolerant Fungus from Cacao Soils in Colombia
Source: J Fungi (Basel). 2022 Oct 1;8(10):1042. doi: 10.3390/jof8101042 (PMC9605138; doi:10.3390/jof8101042)
Supplement: Supplementary file 1 [file jof-08-01042-s001.zip › Table S2.xlsx]

## Sheet: Sheet1
Talaromyces	Section	Strain	ITS	BenA	CaM	RPB2
aculeatus	Talaromyces (Yilmaz, 2014)	CBS 289.48	KF741995	KF741929	KF741975	KM023271
adpressus	Talaromyces (Chen, 2016)	CGMCC 3.18211	KU866657	KU866844	KU866741	KU867001
alveolaris	Talaromyces (Guevara-Suarez 2017)	CBS 142379	LT558969	LT559086	LT795596	LT795597
amazonensis	Talaromyces (Yilmaz, 2016)	CBS 140373	KX011509	KX011490	KX011502	MN969186
amestolkiae	Talaromyces (Yilmaz, 2014)	CBS 132696	JX315660	JX315623	KF741937	JX315698
angelicus	Talaromyces (Yilmaz, 2014)	KACC 46611	KF183638	KF183640	KJ885259	KX961275
annesophieae	Talaromyces (Houbraken, 2017)	CBS 142939	MF574592	MF590098	MF590104	MN969199
apiculatus	Talaromyces (Yilmaz, 2014)	CBS 312.59	JN899375	KF741916	KF741950	KM023287
argentinensis	Talaromyces (Peterson & Jurjevic, 2019)	NRRL 28750	MH793045	MH792917	MH792981	MH793108
aspriconidius	Talaromyces (Sun BD 2020)	CBS 141835	MN864274	MN863343	MN863320	MN863332
aurantiacus	Talaromyces (Yilmaz, 2014)	CBS 314.59	JN899380	KF741917	KF741951	KX961285
aureolinus	Talaromyces (Wei SZ, 2020)	BN10-2	MK837953	MK837937	MK837945	MK837961
australis	Talaromyces (Visagie, 2015)	CBS 136667	KF741989	KF741923	KF741969	KX961284
bannicus	Talaromyces (Wei SZ, 2020)	BN7-2	MK837955	MK837939	MK837947	MK837963
beijingensis	Talaromyces (Chen, 2016)	CGMCC 3.18200	KU866649	KU866837	KU866733	KU866993
brevis	Talaromyces (Sun BD, 2020)	CBS 141833	MN864269	MN863338	MN863315	MN863328
calidicanius	Talaromyces (Yilmaz, 2014)	CBS 112002	JN899319	HQ156944	KF741934	KM023311
californicus	Talaromyces (Peterson & Jurjevic, 2019)	NRRL 58168	MH793056	MH792928	MH792992	MH793119
cnidii	Talaromyces (Yilmaz, 2014)	KACC 46617	KF183639	KF183641	KJ885266	KM023299
coprophilus	Talaromyces (Guevara-Suarez, 2020)	CBS 142756	LT899794	LT898319	LT899776	LT899812
cucurbitiradicus	Talaromyces (Su & Niu, 2018)	ACCC 39155	KY053254	KY053228	KY053246
derxii	Talaromyces (Yilmaz, 2014)	CBS 412.89	JN899327	JX494305	KF741959	KM023282
dimorphus	Talaromyces (Jiang, 2018)	AS3.15692=NN072337	KY007095	KY007111	KY007103	KY112593
domesticus	Talaromyces (Peterson & Jurjevic, 2019)	NRRL 58121	MH793055	MH792927	MH792991	MH793118
duclauxii	Talaromyces (Yilmaz, 2014)	CBS412.89	JN899342	JX091384	KF741955	JN121491
euchlorocarpius	Talaromyces (Yilmaz, 2014)	PF 1203 T	AB176617	KJ865733	KJ885271	KM023303
flavovirens	Talaromyces (Yilmaz, 2014)	CBS 102801	JN899392	JX091376	KF741933	KX961283
flavus	Talaromyces (Yilmaz, 2014)	CBS 310.38	JN899360	JX494302	KF741949	JF417426
francoae	Talaromyces (Yilmaz, 2016)	CBS 113134	KX011510	KX011489	KX011501	MN969188
funiculosus	Talaromyces (Yilmaz, 2014)	CBS 272.86	JN899377	JX091383	KF741945	KM023293
fuscoviridis	Talaromyces (Visagie, 2015)	CBS 193.69	KF741979	KF741912	KF741942	MN969156
fusiformis	Talaromyces (Chen, 2016)	CGMCC 3.18210	KU866656	KU866843	KU866740	KU867000
galapagensis	Talaromyces (Yilmaz, 2014)	CBS 751.74	JN899358	JX091388	KF741966	KX961280
haitouensis	Talaromyces (Han, 2022)	AS3.160101	MZ045695	MZ054634	MZ054637	MZ054631
indigoticus	Talaromyces (Yilmaz, 2014)	CBS 100534	JN899331	JX494308	KF741931	KX961278
intermedius	Talaromyces (Yilmaz, 2014)	CBS 152.65	JN899332	JX091387	KF741941	KX961282
kabodanensis	Talaromyces (Guevara-Suarez, 2017)	CBS 139564	KP851981	KP851986	KP851995	MN969190
kendrickii	Talaromyces (Visagie, 2015)	CBS 136666	KF741987	KF741921	KF741967	MN969158
lentulus	Talaromyces (Jiang, 2018)	AS3.15689=NN071323	KY007088	KY007104	KY007096	KY112586
liani	Talaromyces (Yilmaz, 2014)	CBS 225.66	JN899395	JX091380	KJ885257	KX961277
louisianensis	Talaromyces (Peterson & Jurjevic, 2019)	NRRL 35823	MH793052	MH792924	MH792988	MH793115
macrosporus	Talaromyces (Yilmaz, 2014)	CBS 317.63	JN899333	JX091382	KF741952	KM023292
mae	Talaromyces (Jiang, 2018)	AS3.15690=NN071328	KY007090	KY007106	KY007098	KY112588
malicola	Talaromyces (Peterson & Jurjevic, 2019)	NRRL 3724	MH909513	MH909406	MH909459	MH909567
mangshanicus	Talaromyces (Wang XC, 2016a)	CGMCC 3.18013	KX447531	KX447530	KX447528	KX447527
marneffei	Talaromyces (Yilmaz, 2014)	CBS 388.87	JN899344	JX091389	KF741958	KM023283
muroii	Talaromyces (Yilmaz, 2014)	CBS 756.96	JN899351	KJ865727	KJ885274	KX961276
mycothecae	Talaromyces (Barbosa, 2018)	URM 7622	MF278326	LT855561	LT855564	LT855567
neofusisporus	Talaromyces (Wang QM, 2016)	AS3.15415	KP765385	KP765381	KP765383	MN969165
oumae-annae	Talaromyces (Yilmaz, 2014)	CBS 138208	KJ775720	KJ775213	KJ775425	KX961281
panamensis	Talaromyces (Yilmaz, 2014)	CBS 128.89	HQ149327	JX091386	KF741936	KM023284
penicillioides	Talaromyces (Wei SZ, 2020)	Isolate 14061 –	MK837956	MK837940	MK837948	MK837964
pinophilus	Talaromyces (Yilmaz, 2014)	CBS 631.66	JN899382	JX091381	KF741964	KM023291
pratensis	Talaromyces (Peterson & Jurjevic, 2019)	NRRL 13548	MH793044	MH792916	MH792980	MH793107
primulinus	Talaromyces (Yilmaz, 2014)	CBS 321.48	JN899317	JX494305	KF741954	KM023294
purgamentorum	Talaromyces (Yilmaz, 2016)	CBS 113145	KX011504	KX011487	KX011500	MN969189
purpureogenus	Talaromyces (Yilmaz, 2014)	CBS 286.36	JN899372	JX315639	KF741947	JX315709
qii	Talaromyces (Wang QM, 2016)	AS3.15414	KP765384	KP765380	KP765382	MN969164
rapidus	Talaromyces (Guevara-Suarez, 2017)	CBS 142382	LT558970	LT559087	LT795600	LT795601
ruber	Talaromyces (Yilmaz, 2014)	CBS 132704	JX315662	JX315629	KF741938	JX315700
rubicundus	Talaromyces (Yilmaz, 2014)	CBS 342.59	JN899384	JX494309	KF741956	KM023296
rufus	Talaromyces (Sun BD, 2020)	CBS 141834	MN864272	MN863341	MN863318	MN863331
sayulitensis	Talaromyces (Yilmaz, 2014)	CBS 138204 = DTO245H1	KJ775713	KJ775206	KJ775422	MN969146
siamensis	Talaromyces (Yilmaz, 2014)	CBS 475.88	JN899385	JX091379	KF741960	KM023279
soli	Talaromyces (Peterson & Jurjevic, 2019)	NRRL 1768	MH793074	MH792947	MH793011	MH793138
sparsus	Talaromyces (Wei SZ, 2020)	FS1-2	MT077182	MT083924	MT083925	MT083926
stellenboschiensis	Talaromyces (Visagie, 2015)	CBS 135665	JX091471	JX091605	JX140683	MN969157
stipitatus	Talaromyces (Yilmaz, 2014)	CBS 375.48	JN899348	KM111288	KF741957	KM023280
stolli	Talaromyces (Yilmaz, 2014)	CBS 408.93	JX315674	JX315633	JX315646	JX315712
striatoconidium	Talaromyces (Zhang, 2021)	CBS 550.89	MN431418	MN969441	MN969360	MT156347
thailandensis	Talaromyces (Yilmaz, 2014)	CBS H-21075	JX898041	JX494294	KF741940	KM023307
tumuli	Talaromyces (Peterson & Jurjevic, 2019)	NRRL 6013	MH793038	MH792910	MH792974	MH793101
veerkampii	Talaromyces (Visagie, 2015)	CBS 500.78	KF741984	KF741918	KF741961	KX961279
verruculosus	Talaromyces (Yilmaz, 2014)	CBS 388.48	KF741994	KF741928	KF741974	KM023306
versatilis	Talaromyces (Bridge & Buddie, 2013)	IMI 134755	MN431395	MN969412	MN969319	MN969161
viridis	Talaromyces (Yilmaz, 2014)	CBS 114.72	AF285782	JX494310	KF741935	JN121430
viridulus	Talaromyces (Yilmaz, 2014)	CBS 252.87	JN899314	JX091385	KF741943	JF417422
wushanicus	Talaromyces (Zhang ZK, 2021)	CS17-05	MZ356356	MZ361347	MZ361354	MZ361361
xishaensis	Talaromyces (Wang XC, 2016b)	CGMCC 3.17995	KU644580	KU644581	KU644582	MZ361364
zhenhaiensis	Talaromyces (Han, 2022)	AS3.16102	MZ045697	MZ054636	MZ054639	MZ054633
Outgroup-dendriticus	Purpurei (Yilmaz, 2014)	CBS 660.80	JN899339	JX091391	KF741965	KM023286
